# Supplementary material for: Longitudinal analysis of the capacities of community health workers mobilized for seasonal malaria chemoprevention in Burkina Faso
Source: Malar J. 2020 Mar 19;19:118. doi: 10.1186/s12936-020-03191-y (PMC7082958; doi:10.1186/s12936-020-03191-y)
Supplement: Supplementary file 1 — Additional file 1. Participation pattern of the panel. [file 12936_2020_3191_MOESM1_ESM.xlsx]

## Sheet: Additional file 1
Additional file 1. Participation pattern of the panel
	Participation				Attendees
	P1-2017	P4-2017	P1-2018		n	Total (%)
1	x	x	x		288	47.06
2			x		113	18.46
3	x	x			59	9.64
4	x				52	8.5
5		x			48	7.84
6		x	x		27	4.41
7	x		x		25	4.08
	424	422	453		612	1
