# Supplementary material for: Longitudinal analysis of the capacities of community health workers mobilized for seasonal malaria chemoprevention in Burkina Faso
Source: Malar J. 2020 Mar 19;19:118. doi: 10.1186/s12936-020-03191-y (PMC7082958; doi:10.1186/s12936-020-03191-y)
Supplement: Supplementary file 2 — Additional file 2. CBD responses at each round. [file 12936_2020_3191_MOESM2_ESM.xlsx]

## Sheet: Additional file 2
Additional file 2. CBD responses at each round
	Questions (N = 26)	% Correct responses			Responses provided in the CBD checklist
		P1 2017	P4 2017	P1 2018
1	Q1. You enter a new household. What is the very first thing you should do?	0.99	0.99	1	Greet the residents
2	Q2.Why are SMC drugs given to children?	0.9	0.96	0.94	To prevent malaria
3	Q3. If there is no adult in the home, what should you do?	0.97	0.97	0.99	Do not administer any medications to the children; return later
4	Q4. After you have clearly explained SMC, what should you do if the parents refuse to allow you to administer drugs to their children ?	0.94	0.97	0.95	Inform the head nurse of the refusal
5	Q5. What should you do to check whether the child has already received SMC?	0.34	0.49	0.41	Consult the SMC booklet
6	Q6. In a first round, which of the following children should receive SMC?	0.98	0.99	0.99	4-year-old child
7	Q7.1. Did the child sleep under a mosquito net the previous night?	0.078	0.036	0.055	No, this is not one of the questions to be asked*
8	Q7.2. Is the child currently feverish or sick?	0.99	1	1	Yes, this is a question to be asked
9	Q7.3. Has the child ever had a rash after having swallowed SMC drugs?	0.99	1	0.99	Yes, this is a question to be asked
10	Q8.1. The child is currently taking antimalarials. What should you do?	0.66	0.8	0.76	Do not give the child any drugs in this round.
11	Q8.2. The child currently has a fever. What should you do?	0.93	0.95	0.65	Do not give the child any drugs in this round.
12	Q8.3.The child had diarrhea two weeks ago, but is currently healthy. What should you do?	0.74	0.82	0.72	Administer the drug to the child.
13	Q9. What should you do before opening the drug packet?	0.99	1	1	Wash your hands
14	Q10.1. Which of the two drug packets will you use for a 2-month-old child?	0.92	0.97	0.98	None
15	Q10.2. Which of the two drug packets will you use for a 6-month-old child?	0.82	0.94	0.93	Orange packet
16	Q10.3. Which of the two drug packets will you use for a 3-year-old child?	0.86	0.98	0.93	Red packet
17	Q10.4. Which of the two drug packets will you use for a 7-year-old child?	0.97	0.99	0.99	None
18	Q11. The child has received the first drug dose. How long should the child be monitored?	0.82	0.84	0.93	30 minutes
19	Q12. The child takes the drug and then vomits while you are there. What should you do?	0.92	0.92	0.95	Administer another complete dose
20	Q13. You decide to administer the drug a second time, and the child vomits again. What should you do?	0.85	0.86	0.95	Refer the child to the community health centre (CSPS)
21	Q14. When should the person responsible for the child administer the other two doses of the SMC drug?	0.97	0.95	0.97	Give the child one tablet the following day, and one the day after that.
22	Q15. You administered the first dose on a Monday morning. When should the person responsible for the child administer the other doses?	0.96	0.97	0.95	Tuesday morning and Wednesday morning
23	Q16. If the child vomits the drug on the second day, what is the first thing that the person responsible for the child should do?	0.75	0.85	0.86	Administer the third day's tablet immediately
24	Q17.1. Should you advise them to bring the child to the health centre quickly if there is a problem?	1	1	1	Yes, you should give this advice
25	Q17.2. Should you advise them to put the child to bed under a mosquito net?	1	1	1	Yes, you should give this advice
26	Q18. Before leaving, what should you do to prove that the concession was visited by a CBD?	0.96	0.98	0.88	Note the concession
	* This question is accordingly not included in the aggregate scores.
